# Supplementary material for: The Small-RNA Profiles of Almond (Prunus dulcis Mill.) Reproductive Tissues in Response to Cold Stress
Source: PLoS One. 2016 Jun 2;11(6):e0156519. doi: 10.1371/journal.pone.0156519 (PMC4890778; doi:10.1371/journal.pone.0156519)
Supplement: S1 Table — (XLSX) [file pone.0156519.s001.xlsx]

## Sheet: Sheet1
S1 Table. conserved miRNAs from reproductive tissues of almond
miRNA family	MembeRs	Sequence (5' to 3')
miR156	ppe-miR156b_ppe-miR156a	UGACAGAAGAAAGAGAGCAC
	ppe-miR156e_ppe-miR156c_ppe-miR156d	UGACAGAAGAGAGUGAGCAC
	ppe-miR156f	UGACAGAAGAUAGAGAGCAC
	ppe-miR156i_ppe-miR156g_ppe-miR156h	UUGACAGAAGAUAGAGAGCAC
miR159	bdi-miR159-5p	AGCUCCCUUCGAUCCAAUC
	gma-miR159a-5p_gma-miR159e-5p	GAGCUCCUUGAAGUCCAAUUG
	hbR-miR159b	UUGCAUAUCUCAGGAGCUUCA
	mdm-miR159a_mdm-miR159b	CUUGGAUUGAAGGGAGCUCC
	pde-miR159	UUUGGUUUGAAGGGAGCUCUA
	ppe-miR159	UUUGGAUUGAAGGGAGCUCUA
	zma-miR159c-5p_zma-miR159d-5p	GAGCUCCCUUCGAUCCAAUCC
miR160	cpa-miR160f-3p	GCGUAUGAGGAGCCAUGCAUA
	ppe-miR160a_ppe-miR160b	UGCCUGGCUCCCUGUAUGCCA
	ppe-miR160c-3p_ppe-miR160f-3p	GCGUAUGAGGAGCCAUGCAUA
miR162	csi-miR162-5p	UGGAGGCAGCGGUUCAUCGAUC
	ppe-miR162	UCGAUAAACCUCUGCAUCCAG
miR164	cpa-miR164e	UGGAGAAGGGGAGCACGUGCA
	ppe-miR164c_ppe-miR164a_ppe-miR164b	UGGAGAAGCAGGGCACGUGCA
	ppe-miR164d	UGGAGAAGCAGGGCACAUGCU
	gma-miR166i-5p	GGAAUGUCGUCUGGUUCGAG
miR166	csi-miR166e-5p	GGAAUGUUGUCUGGCUCGAGG
	osa-miR166e-3p	UCGAACCAGGCUUCAUUCCCC
	ppe-miR166d_ppe-miR166e_ppe-miR166b_ppe-miR166c_ppe-miR166a	UCGGACCAGGCUUCAUUCCCC
	stu-miR166d-5p	AGAAUGUCGUCUGGUUCGAGA
miR167	bdi-miR167d-3p	AGAUCAUGUUGCAGCUUCAC
	ppe-miR167a_ppe-miR167b	UGAAGCUGCCAGCAUGAUCUA
	ppe-miR167c	UGAAGCUGCCAGCAUGAUCUGA
	ppe-miR167d	UGAAGCUGCCAGCAUGAUCUUA
miR168	aau- miR168	AUUCAGUUGAUGCAAGGCGGGAUC
	ppe- miR168	UCGCUUGGUGCAGGUCGGGAA
miR169	ppe-miR169c_ppe-miR169b_ppe-miR169a	CAGCCAAGGAUGACUUGCCGG
	ppe-miR169e-5p_ppe-miR169d	UGAGCCAAGGAUGACUUGCCA
	ppe-miR169g_ppe-miR169f_ppe-miR169j_ppe-miR169i_ppe-miR169h	UAGCCAAGGAUGACUUGCCUGC
	ppe-miR169k_ppe-miR169l	GAGCCAAGGAUGAAUUGCCGG
	vvi-miR169b_vvi-miR169h	UGAGCCAAGGAUGGCUUGCCG
	mdm-miR171d_mdm-miR171e_mdm-miR171g_mdm-miR171h_mdm-miR171b	UGAUUGAGCCGCGCCAAUAUC
	mdm-miR171f	UUGAGCCGUGCCAAUAUCACG
miR171	ppe-miR171b	UUGAGCCGCGCCAAUAUCACU
	ppe-miR171d-3p	CGAGCCGAAUCAAUAUCACUC
	ppe-miR171d-5p	UGUGAUAUUGGUUCGGUUCAUA
	ppe-miR171e	UUAUUGAACCGGACCAAUAUC
	ppe-miR171f_ppe-miR171g_ppe-miR171c_ppe-miR171a	UGAUUGAGCCGUGCCAAUAUC
	ppe-miR171h	UUGAGCCGCGUCAAUAUCUCC
miR172	ppe-miR172a-3p_ppe-miR172b	AGAAUCUUGAUGAUGCUGCAU
	ppe-miR172a-5p	GUAGCAUCAUCAAGAUUCACG
	ppe-miR172c	GGAAUCUUGAUGAUGCUGCAU
	ppe-miR172d	GGAAUCUUGAUGAUGCUGCAG
miR319	csi-miR319	UUUGGACUGAAGGGAGCUCCU
	ppe-miR319a	UUGGACUGAAGGGAGCUCCC
	ppe-miR319b	UAGCUGCCGAGUCAUUCAUCCA
miR390	ppe-miR390	AAGCUCAGGAGGGAUAGCGCC
	cpa-miR393	UCCAAAGGGAUCGCAUUGAUCC
miR393	gma-miR393g_gma-miR393f_gma-miR393e_gma-miR393d_gma-miR393c	UCCAAAGGGAUCGCAUUGAUCC
	ppe-miR393a	CAUCCAAAGGGAUCGCAUUGA
	ppe-miR393b	UCCAAAGGGAUCGCAUUGAUC
	ptc-miR393a-3p_ptc-miR393b-3p	UCCAAAGGGAUCGCAUUGAUC
miR394	ppe-miR394b_ppe-miR394a	UUGGCAUUCUGUCCACCUCC
miR395	aly-miR395d-5p	GUUCUCCCGAACACUUCAUUG
	ppe- miR395b-3p_ppe- miR395a-3p	GUUCCCUCAAACACUUCAUU
	ppe-miR395b-5p_ppe-miR395a-5p_ppe-miR395o	GUUCCCUCAAACACUUCAUU
	ppe-miR395f_ppe-miR395e_ppe-miR395h_ppe-miR395g_ppe-miR395d_ppe-miR395c_ppe-miR395n_ppe-miR395l_ppe-miR395m_ppe-miR395j_ppe-miR395k_ppe-miR395i	CUGAAGUGUUUGGGGGAACUC
miR396	cpa-miR396	UUCCACAGCUUUCUUGAACUG
	gma-miR396i-3p	GUUCAAUAAAGCUGUGGGAAG
	lus-miR396d	UCCCACAGCUUUAUUGAACUG
	mdm-miR396b	UUCCACAGCUUUCUUGAACUG
	mtR-miR396c	AUUCAAGAAGGUCGUGGAAAA
	ppe-miR396a	UUCCACAGCUUUCUUGAACGU
	ppe-miR396b	UUCCACAGCUUUCUUGAACUU
miR397	ppe-miR397	UCAUUGAGUGCAGCGUUGAUG
miR398	ppe-miR398a-3p	UGUGUUCUCAGGUCGCCCCUG
	ppe-miR398a-5p	GGAGCGACCUGGGAUCACAUG
	ppe-miR398b	CGUGUUCUCAGGUCGCCCCUG
miR399	ppe-miR399a	CGCCAAAGGAGAGUUGCCCUU
	ppe-miR399f_ppe-miR399g_ppe-miR399d_ppe-miR399e_ppe-miR399h_ppe-miR399i_ppe-miR399l_ppe-miR399c_ppe-miR399j_ppe-miR399k	UGCCAAAGAAGAGUUGCCCUA
	ppe-miR399n_ppe-miR399m	UGCCAAAGGAGAUUUGCUCGG
miR403	ppe-miR403	UUAGAUUCACGCACAAACUCG
miR414	ppt-miR414	UCAUCCUCAUCAUCCUCGUCC
miR477	ppe-miR477a-3p_ppe-miR477b-3p	GUUGGGGGCUCUUUUGGGACG
	ppe-miR477a-5p_ppe-miR477b-5p	UCCCUCAAGGGCUCCCAAUAUU
miR482	ppe-miR482a-3p	UUUCCGAAACCUCCCAUUCCAA
	ppe-miR482a-5p	GGGUGAGAGGUUGCCGGAAAGA
	ppe-miR482b-3p	CUUCCCAAACCUCCCAUUCCUA
	ppe-miR482b-5p	GGAAUGGGAGGAUUGGGAAAA
	ppe-miR482c-3p	UUCCCAAGCCCGCCCAUUCCAA
	ppe-miR482c-5p	GGAAUGGGCUGUUUGGGAUG
	ppe-miR482d-3p	CCUCCCAUGCCACGCAUUUCUA
	ppe-miR482d-5p	GAGAUGGGUGGCUGGGAAGGA
	ppe-miR482e	UUGCCUAUUCCUCCCAUGCCAA
	ppe-miR482f	UCUUUCCUACUCCACCCAUUCC
miR530	tcc-miR530a	UGCAUUUGCACCUGCACCUC
	ppe-miR530	UCUGCAUUUGCACCUGCACCU
miR535	ppe-miR535a	UGACAACGAGAGAGAGCACGC
	ppe-miR535b	UGACGACGAGAGAGAGCACGC
miR827	ppe-miR827	UUAGAUGACCAUCAACAAACA
miR828	ppe-miR828-3p	UCAUUUCAGCAAGCAGCGUUA
	ppe-miR828-5p	UCUUGCUCAAAUGAGUAUUCCA
miR845	ppe-miR845	UCGCUCUGAUACCAAAUUGAUG
miR858	ppe-miR858	CUCGUUGUCUGUUCGACCUUG
miR862	gma-miR862a	UGCUGGAUGUCUUUGAAGGAAU
	ppe-miR862a_ppe-miR862b	UGCUGGAUGUCUUUGAAGGAAU
miR894	ppt-miR894	CGUUUCACGUCGGGUUCACC
miR1511	mdm-miR1511	ACCUAGCUCUGAUACCAUGAA
	ppe-miR1511-3p	CGUGGUAUCAGAGUCAUGUUA
miR1863	osa-miR1863b_osa-miR1863a	AGCUCUGAUACCAUGUUAACUGUU
miR2111	miR2111b_miR2111d_miR2111a_miR2111c	UAAUCUGCAUCCUGAGGUUUA
miR2118	mtR-miR2118	UUACCGAUUCCACCCAUUCCUA
miR2655	ppe-miR2655o_ppe-miR2655n_ppe-miR2655m_ppe-miR2655l_ppe-miR2655k_ppe-miR2655j_ppe-miR2655i_ppe-miR2655h_ppe-miR2655g_ppe-miR2655f_ppe-miR2655e_ppe-miR2655d_ppe-miR2655c_ppe-miR2655a	CGUUUAGGUCCCUUAACUUUA
miR3434	ath-miR3434-3p	UCAGAGUAUCAGCCAUGUGA
miR3627	ppe-miR3627-3p	UGGUGUCAUCCCUCCUGUGACC
	ppe-miR3627-5p	UCGCAGGAGAGAUGGCACUGUC
miR3711	ppe-miR3711	UGGCGCUAGAAGGAGGGCCU
miR4243	ath-miR4243	UUGAAAUUGUAGAUUUCGUAC
miR4995	gma-miR4995	AGGCAGUGGCUUGGUUAAGGG
miR5029	ath-miR5029	AAUGAGAGAGAACACUGCAAA
miR5077	miR5077	GUUCGCGUCGGGUUCACCA
miR5141	Rgl-miR5141	AGACCCGACGCGACUGACAGAUAA
miR5213	mtR-miR5213-5p	UACGUGUGUCUUCACCUCUGAA
miR5225	ppe-miR5225-3p	UCAUCUCUCCUCGACUGAA
	ppe-miR5225-5p	UCUGUCGUAGGAGAGAUGGCGC
miR5368	gma-miR5368	GGACAGUCUCAGGUAGACA
miR5502	ppe-miR5502	UACGGAUACGGAUACGCGAUAC
miR5539	ppe-miR5539b_miR5539a	AAGAAAACGGAUGCGCGUGCUA
miR6173	hbR-miR6173	AGCCGUAAACGAUGGAUACU
miR6207	hvu-miR6207	UGGACGACCUGGGCGCCGACG
miR6234	ppe-miR6234b-3p_ppe-miR6234a-3p	UUAGCGUCAAGAGACGAACACACU
miR6257	ppe-miR6257	UCUUAACUGUUGGAUUAGGCU
miR6258	ppe-miR6258	UUCCAGCUGUAAAGAUCAAGA
miR6259	ppe-miR6259	UAGAAAAAUACGGGCGAUAAA
miR6261	ppe-miR6261	AAGUGAUUAUAUGGAGAAGCAC
miR6262	ppe-miR6262	UCUUUAGAAAGUUAGAAUUGU
miR6263	ppe-miR6263	AAGUGGACAAAAGGGGAGUGG
miR6264	ppe-miR6264	AUGCCUAUGGACACGUGUCAA
miR6266	ppe-miR6266c_ppe-miR6266b_ppe-miR6266a	UAAAUGCAGGGGCAAAAUGAU
miR6267	ppe-miR6267a	UAGAGAGGUGGUACAAUUGUG
	ppe-miR6267c-3p	UAGAGAGAUGGUCAGCAAUGU
	ppe-miR6267c-5p	AUUGCUGAUCACCUCUCUAAU
miR6269	ppe-miR6269	UGUGAAUAGUGAUUGCCAUGG
miR6270	ppe-miR6270	UUCUGGUAUUGGAAUUUCAUU
miR6271	ppe-miR6271	UCAAGAUUGAGAGAUAUAAUG
miR6274	ppe-miR6274b-3p	UUGUGUUAUUGGCCGAAAAUAG
miR6279	ppe-miR6279	UAGACAAGAAUUCCAGAGACC
miR6282	ppe-miR6282	GUUGAUCGAUGUGGGAUGUUACA
miR6283	ppe-miR6283	CAAAAGGGGAGUGGGAAAAUC
miR6284	ppe-miR6284	UUUGGACCAUGGAUGAAGAUU
miR6285	ppe-miR6285	UAGUGAAGUUUGAAUUAGGGCU
miR6287	ppe-miR6287	CAAGAAGUGGAAGUUUUGGGC
miR6288	ppe-miR6288b-5p_ppe-miR6288c-5p	CUUGUUAUUUUUUAAUUGAUU
miR6289	ppe-miR6289	UCCUUUGAAUGGUUAGGCUCA
miR6290	ppe-miR6290	UGAAUGAGUUCAGAGAUCGUGUA
miR6291	ppe-miR6291a_ppe-miR6291b	CUUACCACAUUUUUAUACCAU
	ppe-miR6291c-3p	CAAGGUAGUUUAUAAAUGUGG
	ppe-miR6291c-5p	CCACAUUUAUAGAUUACCUUG
miR6292	ppe-miR6292	UAUCUUUUAAUCGUUAGAUCA
miR6293	ppe-miR6293	UAAGAGGCUGAUGACUAAAAC
miR6294	ppe-miR6294	UGGUGUAGGCUAAUCACAAUC
miR6295	ppe-miR6295	GAGGACAGAAGAUGAUUCAGC
miR6297	ppe-miR6297a	AAUAAUUUUUCGUCGCGCAAAAU
miR6482	hbR-miR6482	CAGGAACUGGUAUCAACCCAGC
miR7122	ppe-miR7122a-3p	GCCGUGUUUCUUUGUAUAAAG
	ppe-miR7122a-5p	UUAUACAAUGAAAUCACGGCCG
	ppe-miR7122b-5p	UUAUACAAUGAAAUCACGGUCG
miR7125	ppe-miR7125-3p	CGAACUUAUUGCAACUAGCUU
miR7723	bdi-miR7723a-3p	GAGGGCCAAGGUAGUUGUUUCACA
miR8051	stu-miR8051-5p	UAGUAUGGUAGAAAGAUUCA
miR8123	ppe-miR8123-3p	UUGUGCCAUUGCUCAAGC
	ppe-miR8123-5p	UGAGCAAUGGCACACAGCCCU
miR8126	ppe-miR8126-3p	UUCAGUAUUUUGACUCAGAA
	ppe-miR8126-5p	UCUGAGUCAGAUUACUGAAUA
miR8127	ppe-miR8127-3p	UUCAAAGGGUACAUCCACAGU
miR8128	ppe-miR8128-5p	AUUAGACCUCUCCCGACGAAA
miR8130	ppe-miR8130-5p	GGGUUCCUUGUUGGAAGGACU
miR8131	ppe-miR8131-5p	AUUUCAGCUAAGUUGAGUUGU
miR8132	ppe-miR8132	UCCAACGAUGGGUGACCACAA
miR8133	ppe-miR8133-3p	UAACUUCCGAACGUCCGCAUA
