# Supplementary material for: The Small-RNA Profiles of Almond (Prunus dulcis Mill.) Reproductive Tissues in Response to Cold Stress
Source: PLoS One. 2016 Jun 2;11(6):e0156519. doi: 10.1371/journal.pone.0156519 (PMC4890778; doi:10.1371/journal.pone.0156519)
Supplement: S2 Table — (XLSX) [file pone.0156519.s002.xlsx]

## Sheet: final novel miRNAs mature 
S3 Table . Novel miRNAs from reproductive tissues of almond
Novel miRNA	Pdu miRNA sequence	Location	ΔG(kcal/mol)	LP (nt)	LM (nt)	G+C (%)	MFEI	G	C	A	T
Pdu-miR19009	GGATGTTCGCACGTTATTA	5'	-27.5	99	19	40.404	0.6875	24	16	32	27
Pdu-miR17857	TGGCGACGTAGTCTATCTCG	3'	-27.1	62	20	58.0645	0.752778	18	18	11	15
Pdu-miR35132	AACACAGTGTTGTCGCGTTCAG	3'	-22	55	22	50.9091	0.785714	13	15	13	14
Pdu-miR25692	GGTCTCCGACCCTAACGG	3'	-28.8	46	18	76.087	0.822857	18	17	5	6
Pdu-miR26017	CGGCCCAGTCATGCCCTGATGA	3'	-18	61	22	60.6557	0.486486	15	22	9	15
Pdu-miR26227	AATACGAGACCTTAATATTGT	5'	-15.5	60	21	33.3333	0.775	11	9	21	19
Pdu-miR27489	TCTTCGCGGAATGACTATA	3'	-21.4	50	19	54	0.792593	14	13	14	9
Pdu-miR9585	TGTTGAATGCGTAGTCCTTT	3'	-18.7	77	20	44.1558	0.55	15	19	19	24
Pdu-miR9785	TCATAGGGACGGTCACGAGAC	3'	-24.4	89	21	46.0674	0.595122	27	14	28	20
Pdu-miR10065	TGATCTCCGCGAACTCCAGGA	3'	-34.3	83	21	55.4217	0.745652	23	23	16	21
Pdu-miR27666	GCCTTCTTGAGTTCGTCTGCA	3'	-13.7	64	21	40.625	0.526923	13	13	10	28
Pdu-miR30905	GAGGCGTATATCGACATCTGT	5'	-16.3	54	21	51.8519	0.582143	13	15	11	15
Pdu-miR22471	ACCTCCAGTTCGGTTGACCA	3'	-42.6	89	20	50.5618	0.946667	25	20	23	21
Pdu-miR23393	TAGGGCACCAATTCTTAAGC	3'	-15.6	52	20	53.8462	0.557143	15	13	9	15
Pdu-miR23473	ATACGACGTCGTCTCTGATGA	3'	-31.3	92	22	48.913	0.695556	26	19	19	28
Pdu-miR23819	CGTGTCCACGAGAAACGCGCG	3'	-24.3	75	21	62.6667	0.517021	17	30	15	13
Pdu-miR22304	CCGG GGTTGGCATAGACAATC	5'	-42.8	78	21	47.4359	1.15676	19	18	18	23
Pdu-miR22792	ACATTTGGTCTCTAGAAT	5'	-12	55	18	29.0909	0.75	10	6	15	24
Pdu-miR23188	GGGCGGTAATTAATAGCAT	5'	-13.4	59	19	40.678	0.558333	14	10	17	18
Pdu-miR23476	TGGGAGCATATGAGACCGCA	5'	-20.2	63	20	38.4615	0.833651	15	10	24	16
Pdu-miR23551	GGGTTGATAGGCCTTGAG	5'	-17.7	46	18	50	0.769565	13	10	6	17
Pdu-miR24881	GCCGATTGGTACGTCTTGAT	3'	-18	58	20	55.1724	0.5625	18	14	10	16
Pdu-miR24766	TCGTCGCGCAAAGTCACT	3'	-15.4	50	18	44	0.7	10	12	12	16
Pdu-miR23963	AGTAGCCGAAAGCATCACTAG	3'	-20.9	65	21	59.7015	0.538577	23	17	17	10
Pdu-miR25088	ACAGGAGTCTAAGATATTGT	5'	-57.6	147	20	39.4558	0.993103	31	27	48	41
Pdu-miR25075	ACAGTTTCATGATGGTCAATG	5'	-22.9	55	21	41.8182	0.995652	14	9	11	21
Pdu-miR25069	TTGGGCCGCGTCAATATCT	3'	-41.9	89	21	46.0674	1.02195	23	18	22	26
Pdu-miR25003	GTTGTATAGCGACCGGTTTGC	3'	-22.8	57	21	57.8947	0.690909	21	12	7	17
Pdu-miR24399	TGGATCTAGCCGTAAGAAGA	3'	-13.5	52	20	44.2308	0.586957	14	9	14	15
Pdu-miR24303	GTTGTCGTCCGTGATGCGGTG	5'	-21.9	60	21	51.6667	0.706452	23	8	9	20
Pdu-miR31134	AGAACTATGTCGATCTCACT	3'	-37.3	99	20	21.2121	1.77619	10	11	39	39
Pdu-miR31639	GGTCGGGTCCGTACGAGT	5'	-19.7	53	18	67.9245	0.547222	20	16	9	8
Pdu-miR31869	GTCGGTATCTTGTATGGTGCAA	5'	-15.7	58	22	44.8276	0.603846	14	12	12	20
Pdu-miR32074	TGAATGTTCTGCTGCCCA	3'	-18.9	79	18	45.5696	2.30417	19	17	20	23
Pdu-miR33600	GCTGTGTTCTCGAATCCGAC	3'	-31	78	20	60.2564	0.659574	23	24	13	18
Pdu-miR35845	CGGCTCGGCGATTTGGTGC	5'	-29	53	19	62.2642	0.878788	16	17	7	13
Pdu-miR11257	TTTGAGTCGGGTCCTGTCAAT	3'	-71.8	118	21	47.4576	1.28214	27	29	35	27
Pdu-miR12405	CGACTCGTACGACGCCGTTTC	3'	-27.9	74	21	67.5676	0.558	29	21	13	11
Pdu-miR12963	GAGGGTTCTGAGGACGTTCT	3'	-21.2	81	20	39.5062	0.6625	23	9	18	31
Pdu-miR26195	ATGCCAAAGCACACGAAG	5'	-14.7	58	18	44.8276	0.565385	10	16	20	12
Pdu-miR27934	CGAGTTCGTTGCGGTGCGCAT	5'	-25.6	63	21	57.1429	0.711111	17	19	12	15
Pdu-miR30400	AATAGTATAGCCGTGCGGCT	3'	-24.3	61	20	37.7049	1.05652	11	12	15	23
Pdu-miR19725	TGGATCGTCGAAGGTGTTA	5'	-15.7	61	19	45.9016	0.560714	19	9	12	21
Pdu-miR20226	TTGTGTAAGAGAGCGAATT	3'	-12	61	19	24.6154	0.79918	11	5	23	26
Pdu-miR17294	TTTCGACGCATCTCATCG	3'	-16	49	18	59.1837	0.551724	14	15	7	13
Pdu-miR28986	ATTCTAATTCGGAAAGGC	3'	-17	69	18	37.6812	0.653846	15	11	20	23
Pdu-miR29000	ATTCAGTATCGTTGGATCT	5'	-12.6	57	19	35.0877	0.63	10	10	15	22
Pdu-miR29359	GAAAGGAGGTAGATACTG	5'	-18	45	18	46.6667	0.857143	13	8	10	14
Pdu-miR29705	AGTTGACGCTGATATCAA	3'	-17.8	55	18	34.5455	0.936842	12	7	17	19
Pdu-miR30709	TATTTCTCGTGGATTGGCGCC	5'	-17.3	60	21	45	0.640741	17	10	11	22
Pdu-miR30793	GATGAAATGTCAGAGTCGGT	3'	-32.7	104	20	48.0769	0.654	34	16	22	32
Pdu-miR29651	GGTCTTCGACGTCGATGT	5'	-15	45	18	57.7778	0.576923	20	6	10	9
Pdu-miR7407	CCACAGTTCTTCGAGCTCAAG	3'	-25.9	74	21	55.4054	0.631707	19	22	9	24
Pdu-miR7709	GCGATCGAGATCTGGGCC	5'	-22.4	62	18	62.9032	0.574359	23	16	8	15
Pdu-miR8092	GGTCCAAGCTCTGTGTGAGA	5'	-30.7	47	19	46.8085	1.39545	13	9	10	15
Pdu-miR8125	GTCTCTCTACGGCTAAAGAA	5'	-13.8	53	20	41.5094	0.627273	11	11	17	14
Pdu-miR5854	ATTGGTATGTCGTCCACGAA	5'	-8.5	47	20	41.6667	0.434043	8	12	15	13
Pdu-miR6578	GATGCTCCGGAGGACGCT	3'	-14.4	47	18	46.8085	0.654545	13	9	13	12
Pdu-miR6661	CTCGTCTTGAACGGCCGATCCG	3'	-17	54	22	62.963	0.5	18	16	9	11
