# Supplementary material for: The Small-RNA Profiles of Almond (Prunus dulcis Mill.) Reproductive Tissues in Response to Cold Stress
Source: PLoS One. 2016 Jun 2;11(6):e0156519. doi: 10.1371/journal.pone.0156519 (PMC4890778; doi:10.1371/journal.pone.0156519)
Supplement: S3 Table — (XLSX) [file pone.0156519.s003.xlsx]

## Sheet: Sheet1
S3 Table . profile expression of conserved miRNAs
Family	Members	miRNA reads				Normalizated miRNA reads (Transcripts per million)				Fold change		Anther		Ovary		Mode
conserved miRNA		HCA	HCO	HSA	HSO	HCA	HCO	HSA	HSO	log2(HSA/HCA)	log2(HSO/HCO)	p-value	sig-lable	p-value	sig- lable	Anther	Ovary
mir156	mir156b_mir156a	5354	456	2342	33	106.443	9.06579	46.5616	0.656077	-1.19288	-3.7885	0.00133262	**	0.000681701	**	down	down
	mir156e_mir156c_mir156d	1106	164	1121	39	21.9885	3.2605	22.2867	0.775363	0.0194349	-2.07215	0.983552	ns	0.128448	ns
	mir156f	233	35	171	13	4.6323	0.695839	3.39967	0.258454	-0.446334	-1.42884	0.62488	ns	0.263652	ns
	mir156i_mir156g_mir156h	10481	1227	5273	259	208.374	24.3941	104.833	5.14921	-0.99108	-2.24411	0	**	0.00010268	**	down	down
mir159	mir159	191236	314476	885291	471669	3801.98	6252.13	17600.6	9377.3	2.2108	0.584825	0	**	0	**	up	up
mir160	mir160a_mir160b	2113	9567	1629	12635	42.0088	190.203	32.3863	251.198	-0.375306	0.401287	0.0336799		0
mir162	mir162	8059	7219	3566	4411	160.222	143.522	70.8961	87.6956	-1.17629	-0.710693	0	**	0	**	down	down
mir164	mir164c_mir164a_mir164b	257	857	642	1907	5.10945	17.0381	12.7637	37.9133	1.3208	1.15394	0.00690343	**	0.000498093	**	up	up
	mir164d	15	7	8	6	0.298217	0.139168	0.159049	0.119287	-0.906891	-0.222392	0.398641	ns	0.42442
mir166	mir166d_mir166e_mir166b_mir166c_mir166a	1569881	1976714	403286	1128834	31211	39299.3	8017.77	22442.5	-1.96078	-0.808271	0	**	0	**	down	down
mir167	mir167a_mir167b	2977	751	1636	1238	59.1861	14.9307	32.5255	24.6128	-0.863686	0.721127	0.00335549	**	0.205441	ns	down
	mir167c	2200	1391	532	1126	43.7384	27.6546	10.5768	22.3861	-2.04801	-0.304916	0.000339308	**	1.17251		down
	mir167d	3835	1483	1323	2414	76.2441	29.4837	26.3027	47.993	-1.53541	0.702907	4.25042e-06	**	0.114847	ns	down
mir168	mir168	4528	8025	4690	5877	90.0217	159.546	93.2424	116.841	0.050714	-0.449421	0		0
mir169	mir169c_mir169b_mir169a	53	20	866	61	1.0537	0.397622	17.217	1.21275	4.0303	1.60881	7.45772e-06	**	0.164166	ns	up
	mir169e-5p_mir169d	86	4	172	2	1.70978	0.0795245	3.41955	0.0397622	1	-1	0.263465	ns	0.467548	ns
	mir169g_mir169f_mir169j_mir169i_mir169h	3	7	16	52	0.0596433	0.139168	0.318098	1.03382	2.41504	2.89308	0.407533	ns	0.222049	ns
	mir169k_mir169l	0	1	1	1	0.01	0.0198811	0.0198811	0.0198811	0.991399	0	0.530227	ns	0.493752	ns
mir171	mir171b	11	62	22	91	0.218692	1.23263	0.437384	1.80918	1	0.553598	0.336821	ns	0.366457	ns
	mir171d-3p	545	271	121	399	10.8352	5.38778	2.40561	7.93256	-2.17125	0.558096	0.0929514	ns	0.490876	ns	down
	mir171d-5p	1383	558	351	576	27.4956	11.0937	6.97827	11.4515	-1.97826	0.0458037	0.00423312	**	0.0580357	ns	down
	mir171e	10	57	35	69	0.198811	1.13322	0.695839	1.3718	1.80735	0.275634	0.278664	ns	0.178129	ns
	mir171f_mir171g_mir171c_mir171a	1805	1379	7057	2630	35.8854	27.4161	140.301	52.2873	1.96706	0.93144	0	**	0.000357497	**	up	up
	mir171h	157	358	192	502	3.12133	7.11744	3.81717	9.98032	0.290342	0.487728	0.0813339		0.672651	ns
mir172	mir172a-3p_mir172b	73	50	124	110	1.45132	0.994056	2.46526	2.18692	0.764372	1.1375	0.0975165	ns	0.164835	ns
	mir172a-5p	515	309	142	444	10.2388	6.14326	2.82312	8.82721	-1.85868	0.522953	0.0967091	ns	0.0455118		down	up
	mir172c	66	2	88	11	1.31215	0.0397622	1.74954	0.218692	0.415037	2.45943	0.371326	ns	0.423147	ns
	mir172d	635	76	720	139	12.6245	1.51096	14.3144	2.76347	0.18124	0.871014	0.032114		0.308673	ns
mir319	mir319a	7209	3576	14640	4610	143.323	71.0949	291.059	91.6519	1.02204	0.36642	0	**	0.00398155		up
	mir319b	3	0	5	0	0.0596433	0.01	0.0994056	0.01	0.736966	0	0.483385	ns	0.500563
mir390	mir390	4334	8055	3905	7390	86.1647	160.142	77.6357	146.921	-0.150377	-0.12431	0.0174413		0
mir393	mir393a	1	0	0	0	0.0198811	0.01	0.01	0.01	-0.991399	0	0.531106	ns	0.500563
	mir393b	4107	2093	3801	4042	81.6517	41.6112	75.5681	80.3595	-0.111706	0.949497	1.9917		1.80906e-05	**		up
mir394	mir394b_mir394a	3309	4875	12576	12002	65.7866	96.9204	250.025	238.613	1.92621	1.2998	0	**	0	**	up	up
mir395	mir395b-3p_mir395a-3p	239	291	1775	202	4.75159	5.7854	35.289	4.01598	2.89274	-0.526664	1.05805e-07	**	0.0735294	ns	up
	mir395b-5p_mir395a-5p_mir395o	0	0	2	0	0.01	0.01	0.0397622	0.01	1.9914	0	0.522063	ns	0.500563
	mir395f_mir395e_mir395h_mir395g_mir395d_mir395c_mir395n_mir395l_mir395m_mir395j_mir395k_mir395i	82	87	364	17	1.63025	1.72966	7.23673	0.337979	2.15024	-2.35548	0.00562383	**	0.247239	ns	up
mir396	mir396a	620	1907	433	2418	12.3263	37.9133	8.60852	48.0725	-0.517901	0.342509	0.0432105	*	0.00927733		down
	mir396b	47720	34515	22664	14696	948.727	686.197	450.586	292.173	-1.07419	-1.2318	0	**	0	**	down	down
mir397	mir397	26	26	33	74	0.516909	0.516909	0.656077	1.4712	0.343954	1.50901	0.236538		0.126078	ns
mir398	mir398a-3p	674	2167	473	1104	13.3999	43.0824	9.40377	21.9487	-0.510908	-0.972959	0.0475072	*	0.049138	*	down	down
	mir398a-5p	12	15	8	24	0.238573	0.298217	0.159049	0.477147	-0.584963	0.678072	0.413481	ns	0.295706	ns
	mir398b	84	106	44	30	1.67001	2.1074	0.874769	0.596433	-0.932886	-1.82103	0.196751	ns	0.0796754	ns
mir399	mir399a	66	38	93	32	1.31215	0.755482	1.84894	0.636196	0.494765	-0.247928	0.343605		0.193757	ns
	mir399f_mir399g_mir399d_mir399e_mir399h_mir399i_mir399l_mir399c_mir399j_mir399k	180	29	122	34	3.5786	0.576552	2.4255	0.675958	-0.561116	0.229482	0.546308	ns	0.212678	ns
	mir399n_mir399m	2	12	1	2	0.0397622	0.238573	0.0198811	0.0397622	-1	-2.58496	0.520644	ns	0.419743	ns
mir403	mir403	6967	2740	5099	2329	138.512	54.4743	101.374	46.3031	-0.450323	-0.234465	0		0.0191954
mir477	mir477a-3p_mir477b-3p	372	279	117	158	7.39577	5.54683	2.32609	3.14122	-1.66879	-0.820341	0.03415	*	0.0713931	ns	down
	mir477a-5p_mir477b-5p	167	98	139	54	3.32015	1.94835	2.76347	1.07358	-0.264763	-0.859822	0.49165		0.379777	ns
mir482	mir482a-3p	4047	7797	2739	8142	80.4589	155.013	54.4544	161.872	-0.563204	0.0624641	0.00878323	**	0		down
	mir482a-5p	34	1132	17	2026	0.675958	22.5054	0.337979	40.2791	-1	0.83976	0.275042	ns	0.00166427	**		up
	mir482b-3p	7242	11039	6928	7389	143.979	219.468	137.736	146.902	-0.0639492	-0.579158	0		0	**		down
	mir482b-5p	11	20	10	66	0.218692	0.397622	0.198811	1.31215	-0.137504	1.72247	0.405759		0.153004	ns
	mir482c-3p	1410	833	1752	519	28.0324	16.561	34.8317	10.3183	0.313308	-0.682582	0.0102329		0.0239261	*		down
	mir482c-5p	3497	1567	2127	1486	69.5243	31.1537	42.2871	29.5433	-0.717298	-0.0765711	0.00578003	**	0.0316244		down
	mir482d-3p	10907	1241	16849	431	216.843	24.6725	334.977	8.56876	0.627409	-1.52574	0	**	0.022046	*	up	down
	mir482d-5p	1097	117	615	60	21.8096	2.32609	12.2269	1.19287	-0.834905	-0.963474	0.735224	ns	0.135067	ns
	mir482e	5820	13587	9672	11971	115.708	270.125	192.29	237.997	0.732795	-0.182683	0	**	0		up
	mir482f	78614	144567	109668	203092	1562.93	2874.15	2180.32	4037.7	0.480284	0.490395	0	**	0	**	up	up
mir530	mir530	22	91	7	41	0.437384	1.80918	0.139168	0.815126	-1.65208	-1.15024	0.371778	ns	0.167073	ns
mir535	mir535a	486	351	497	322	9.66222	6.97827	9.88091	6.40172	0.0322895	-0.12441	0.600612		0.576019
	mir535b	5211	5458	2166	4594	103.6	108.511	43.0625	91.3338	-1.26653	-0.248622	7.21118e-06	**	0		down
mir827	mir827	1383	3244	1085	2627	27.4956	64.4943	21.571	52.2277	-0.350106	-0.304358	1.39014		0.0145838
mir828	mir828-3p	39	18	134	34	0.775363	0.35786	2.66407	0.675958	1.78069	0.917538	0.126353	ns	0.246679	ns
	mir828-5p	4	0	6	10	0.0795245	0.01	0.119287	0.198811	0.584963	4.31333	0.470179	ns	0.437898	ns
mir858	mir858	41	69	25	146	0.815126	1.3718	0.497028	2.90264	-0.713696	1.0813	0.223074	ns	0.307378	ns
mir1511	mir1511-3p	92866	115696	54193	210523	1846.28	2300.17	1077.42	4185.43	-0.777044	0.863639	0	**	0	**	down	up
mir2111	mir2111b_mir2111d_mir2111a_mir2111c	38	16	108	23	0.755482	0.318098	2.14716	0.457266	1.50696	0.523562	0.0638223	ns	0.295884	ns
mir3627	mir3627-3p	3	0	1	0	0.0596433	0.01	0.0198811	0.01	-1.58496	0	0.514339	ns	0.500563	ns
	mir3627-5p	28	7	60	2	0.556671	0.139168	1.19287	0.0397622	1.09954	-1.80735	0.151832	ns	0.449015	ns
mir5225	mir5225-3p	4	12	10	17	0.0795245	0.238573	0.198811	0.337979	1.32193	0.5025	0.441882	ns	0.339813	ns
	mir5225-5p	2	30	6	47	0.0397622	0.596433	0.119287	0.934412	1.58496	0.647698	0.481776	ns	0.174726	ns
mir6257	mir6257	0	3	2	0	0.01	0.0596433	0.0397622	0.01	1.9914	-2.57636	0.522063	ns	0.483992	ns
mir6258	mir6258	0	1	0	0	0.01	0.0198811	0.01	0.01	0	-0.991399	0.534332		0.49722	ns
mir6259	mir6259	2	4	2	2	0.0397622	0.0795245	0.0397622	0.0397622	0	-1	0.512627		0.467548	ns
mir6261	mir6261	2	9	5	13	0.0397622	0.17893	0.0994056	0.258454	1.32193	0.530515	0.48931	ns	0.374344	ns
mir6262	mir6262	8059	7219	3566	4411	160.222	143.522	70.8961	87.6956	-1.17629	-0.710693	0	**	0	**	down	down
mir6263	mir6263	7	6	5	16	0.139168	0.119287	0.0994056	0.318098	-0.485427	1.41504	0.460393		0.37367	ns
mir6266	mir6266c_mir6266b_mir6266a	1	0	0	0	0.0198811	0.01	0.01	0.01	-0.991399	0	0.531106	ns	0.500563	ns
mir6267	mir6267a	3	5	3	1	0.0596433	0.0994056	0.0596433	0.0198811	0	-2.32193	0.498622		0.467829	ns
	mir6267c-3p	0	3	0	1	0.01	0.0596433	0.01	0.0198811	0	-1.58496	0.534332		0.480616	ns
	mir6267c-5p	1	2	4	5	0.0198811	0.0397622	0.0795245	0.0994056	2	1.32193	0.503054	ns	0.460457	ns
mir6270	mir6270	19	13	35	37	0.377741	0.258454	0.695839	0.735601	0.881356	1.50901	0.249724	ns	0.252965	ns
mir6271	mir6271	0	4	3	10	0.01	0.0795245	0.0596433	0.198811	2.57636	1.32193	0.514024	ns	0.417731	ns
mir6274	mir6274b-3p	0	0	2	1	0.01	0.01	0.0397622	0.0198811	1.9914	0.991399	0.522063	ns	0.497072	ns
mir6279	mir6279	167	277	210	404	3.32015	5.50707	4.17503	8.03197	0.330541	0.544469	0.0953002	ns	0.0527434	ns
mir6282	mir6282	1	1	1	2	0.0198811	0.0198811	0.0198811	0.0397622	0	1	0.527026		0.486847	ns
mir6283	mir6283	4	1	5	2	0.0795245	0.0198811	0.0994056	0.0397622	0.321928	1	0.477532		0.486847	ns
mir6284	mir6284	158	246	120	205	3.14122	4.89075	2.38573	4.07563	-0.39689	-0.263034	0.122792		0.0718343
mir6285	mir6285	347	1862	153	994	6.89875	37.0186	3.04181	19.7618	-1.1814	-0.905535	0.0618067		0.00224537	**		down
mir6287	mir6287	3	8	4	6	0.0596433	0.159049	0.0795245	0.119287	0.415037	-0.415037	0.490944		0.418736
mir6288	mir6288	0	7	0	4	0.01	0.139168	0.01	0.0795245	0	-0.807355	0.534332		0.436544	ns
	mir6288b-5p_mir6288c-5p	1	0	0	0	0.0198811	0.01	0.01	0.01	-0.991399	0	0.531106	ns	0.500563
mir6289	mir6289	16	4	10	21	0.318098	0.0795245	0.198811	0.417503	-0.678072	2.39232	0.38178	ns	0.357782	ns
mir6290	mir6290	2	2	5	5	0.0397622	0.0397622	0.0994056	0.0994056	1.32193	1.32193	0.48931	ns	0.460457	ns
mir6291	mir6291a_mir6291b	5	4	7	2	0.0994056	0.0795245	0.139168	0.0397622	0.485427	-1	0.457333		0.467548	ns
	mir6291c-3p	1	0	2	0	0.0198811	0.01	0.0397622	0.01	1	0	0.518911	ns	0.500563
	mir6291c-5p	0	0	1	0	0.01	0.01	0.0198811	0.01	0.991399	0	0.530227	ns	0.500563
mir6292	mir6292	8	4	10	8	0.159049	0.0795245	0.198811	0.159049	0.321928	1	0.420864	ns	0.429664	ns
mir6293	mir6293	24	33	27	17	0.477147	0.656077	0.53679	0.337979	0.169925	-0.956931	0.266023	ns	0.256022	ns
mir6294	mir6294	1	4	3	4	0.0198811	0.0795245	0.0596433	0.0795245	1.58496	0	0.510921	ns	0.454563
mir6295	mir6295	4	4	8	19	0.0795245	0.0795245	0.159049	0.377741	1	2.24793	0.455811	ns	0.368003	ns
mir6297	mir6297a	12	18	9	18	0.238573	0.35786	0.17893	0.35786	-0.415037	0	0.407115	ns	0.309024
mir7122	mir7122a-3p	17	38	8	16	0.337979	0.755482	0.159049	0.318098	-1.08746	-1.24793	0.389045	ns	0.242726	ns
	mir7122a-5p	3673	6211	9388	11244	73.0233	123.482	186.644	223.543	1.35386	0.856258	0	**	0	**	up	up
	mir7122b-5p	1	0	1	0	0.0198811	0.01	0.0198811	0.01	0	0	0.527026		0.500563
mir8123	mir8123-3p	4	2	15	49	0.0795245	0.0397622	0.298217	0.974175	1.90689	4.61471	0.408894	ns	0.247785
	mir8123-5p	36518	65526	20262	46187	726.018	1302.73	402.831	918.249	-0.849831	-0.504581	0	**	0	**	down	down
mir8126	mir8126-3p	3	0	7	4	0.0596433	0.01	0.139168	0.0795245	1.22239	2.9914	0.468614	ns	0.476508	ns
	mir8126-5p	5	2	16	13	0.0994056	0.0397622	0.318098	0.258454	1.67807	2.70044	0.397723	ns	0.411395	ns
mir8127	mir8127-3p	0	0	1	0	0.01	0.01	0.0198811	0.01	0.991399	0	0.530227	ns	0.500563
mir8128	mir8128-5p	0	4	2	3	0.01	0.0795245	0.0397622	0.0596433	1.9914	-0.415037	0.522063	ns	0.46101
mir8130	mir8130-5p	1	1	2	0	0.0198811	0.0198811	0.0397622	0.01	1	-0.991399	0.518911	ns	0.49722	ns
mir8131	mir8131-5p	9	12	10	21	0.17893	0.238573	0.198811	0.417503	0.152003	0.807355	0.415768		0.3212	ns
mir8132	mir8132	26	32	20	21	0.516909	0.636196	0.397622	0.417503	-0.378512	-0.607683	0.289408		0.245283	ns
mir8133	mir8133-3p	2	1	0	0	0.0397622	0.0198811	0.01	0.01	-1.9914	-0.991399	0.524675	ns	0.49722	ns
