# Supplementary material for: The Small-RNA Profiles of Almond (Prunus dulcis Mill.) Reproductive Tissues in Response to Cold Stress
Source: PLoS One. 2016 Jun 2;11(6):e0156519. doi: 10.1371/journal.pone.0156519 (PMC4890778; doi:10.1371/journal.pone.0156519)
Supplement: S4 Table — (XLSX) [file pone.0156519.s004.xlsx]

## Sheet: Sheet1
S4 Table. The predicted targets for some cold-responsive conserved miRNAs
	miRNA	Gene description	Gene name
miR156	mir156a	protein SCAI homolog	SCAI
	mir156g	squamosa promoter-binding-like protein 2	SPL2
		squamosa promoter-binding-like protein 9	SPL9
		squamosa promoter-binding-like protein 13A	SPL13
miR159	miR159	ABC transporter A family member 2-like
		WD repeat-containing protein 44	WDR44
		cleavage and polyadenylation specificity factor subunit 1	CPSF1
		transcription factor GAMYB-like	GAM1
		B3 domain-containing transcription factor VRN1-like
miR160	mir160a	auxin response factor 18-like	ARF18
miR162	mir162	endoribonuclease Dicer homolog 1	DCL1
		cleavage and polyadenylation specificity factor subunit 1	CPSF1
miR164	mir164a	NAC domain-containing protein 21/22	NAC21/22
		NAC domain-containing protein 100-like	NAC100
miR166	mir166a	homeobox-leucine zipper protein ATHB-15	ATHB-15
		homeobox-leucine zipper protein REVOLUTA	REV
		homeobox-leucine zipper protein ATHB-14-like	ATHB-14
		REV/IFL1 gene
	miR166d	Homeobox-leucine zipper protein ATHB-15	ATHB-15
		ABA insensitive 5
miR168	mir168	cleavage and polyadenylation specificity factor subunit 1	CPS1
miR169	mir169a	nuclear transcription factor Y subunit A-1	NFYA1
miR171	mir171a	scarecrow-like protein 6	SCL6
		scarecrow-like protein 27	SCL27
	mir171d-3p	1-acyl-sn-glycerol-3-phosphate acyltransferase 2
miR172	mir172a-5p	APETALA2 protein	AP2
		AP2 class transcription factor	AP2
		high mobility group B protein 15	HMGB15
	mir172a-3p	ethylene-responsive transcription factor RAP2-7	RAP2-7
miR319	mir319a	transcription factor TCP4-like	TCP4
		transcription factor GAMYB-like	GAMYB
miR393	mir393b	protein AUXIN SIGNALING F-BOX 2-like	AFB2
		transport inhibitor response protein	TIR1
		protein TRANSPORT INHIBITOR RESPONSE 1	TIR1
miR394	mir394a	F-box only protein 6	FBXO6
		sugar transport protein 13-like	STP13
		subtilisin-like protease	SBT
		F-box family protein	FBX
	mir394b	F-box family protein
miR395	mir395a-3p	F-box/FBD/LRR-repeat protein At1g13570
	mir395c	squamosa promoter-binding-like protein 7	SPL7
		ATP sulfurylase 1, chloroplastic	APS1
		glutamyl-tRNA reductase 2, chloroplastic-like	GlUTR, HEMA2
miR396	mir396a	growth-regulating factor 7	GRF7
		growth-regulating factor 9	GRF9
		eukaryotic translation initiation factor 2D	EIF2D
	mir396b	growth-regulating factor 7	GRF7
		growth-regulating factor 9	GRF9
		G-type lectin S-receptor-like serine	RKS1
		eukaryotic translation initiation factor 2D	EIF2D
miR398	mir398a-3p	Copper transporter 6-like
	miR398b	Domains of unknown function	DUF1639
miR403	mir403	protein argonaute 2	AGO2
		protein argonaute 2-like	AGO2
miR477	mir477a-3p	receptor-like protein kinase HERK 1	HERK1
		ABC transporter C family member 8-like
		Acetate/butyrateCoA ligase AAEs	AAE7
miR482	mir482a-3p	receptor-like protein kinase HERK 1	HERK1
		disease resistance protein RPM1-like	RIN1
	mir482a-5p	apoptotic chromatin condensation inducer in the nucleus	ACIN
	mir482b-3p	probably inactive leucine-rich repeat receptor-like protein kinase
		receptor-like protein kinase ANXUR1	ANX1
	mir482c-5p	tubulin alpha-3 chain-like	TUBAL3
		DNA-binding protein RHL1	RHL1
	mir482e	TMV resistance protein N-like
		putative disease resistance protein At1g50180
	mir482f	probable disease resistance protein At5g66900
miR535	mir535a	ATP-dependent Clp protease proteolytic subunit 3, chloroplastic	CLPP3
	mir535b	ATP-dependent Clp protease proteolytic subunit 3, chloroplastic	CLPP3
miR6285	mir6285	interactor of constitutive active ROPs 3	ICR3
		COMM domain-containing protein 9-like
miR6287	mir6287	RAF proto-oncogene serine/threonine-protein kinase-like	RAF1
miR7122	mir7122a-5p	protein SCAI homolog	SCAI
		pentatricopeptide repeat-containing protein At3g22470
		palmitoyl-monogalactosyldiacylglycerol delta-7 desaturase, chloroplastic-like
		delta-9 acyl-lipid desaturase 1-like	ADS1
		Basic helix–loop–helix	BHLG041
miR8123	mir8123-5p	40S ribosomal protein S3-3	RPS3
		mediator of RNA polymerase II transcription subunit 15a-like	MED15
		COMM domain-containing protein 9-like
		putative pentatricopeptide repeat-containing protein At1g12700, mitochondrial
		palmitoyl-monogalactosyldiacylglycerol delta-7 desaturase, chloroplastic-like
		NEDD8-activating enzyme E1 regulatory subunit-like	NAE1
